# Supplementary material for: Temporal and Spatial Coexistence of Archaeal and Bacterial amoA Genes and Gene Transcripts in Lake Lucerne
Source: Archaea. 2013 Mar 5;2013:289478. doi: 10.1155/2013/289478 (PMC3603158; doi:10.1155/2013/289478)
Supplement: Supplementary file 1 — Supplementary Table 1: Spearman rank order correlation coefficients of biotic and abiotic factors determined in the water column of Lake Lucerne at three different depths. Shown are the values that are statistically significant (P <0.05; DNA n = 16, RNA n =15). Gene abundances were obtained by qPCR and were log-transformed to create normal distributions. Supplementary Table 2: List of primers used in this study. [file 289478.f1.xlsx]

## Sheet: sheet 1
Surface
DNA
	AOA amoA copy nrs	AOB amoA copy nrs	NH4	DON	NO3	DOC	T	ox	cond	pH
AOA amoA copy nrs		0.711765			0.554945		-0.7		-0.564835
AOB amoA copy nrs
NH4						0.703297
DON					0.576923				-0.8
NO3							-0.82967		-0.9
DOC
T									0.903297
ox
cond										0.617582
pH
RNA
	AOA amoA copy nrs	AOB amoA copy nrs	NH4	DON	NO3	DOC	T	ox	cond	pH
AOA amoA copy nrs		0.531469
AOB amoA copy nrs
NH4						0.703297
DON					0.576923				-0.8
NO3							-0.82967		-0.9
DOC
T									0.93956	0.565934
ox
cond										0.593407
pH
42m depth
DNA
	AOA amoA copy nrs	AOB amoA copy nrs	NH4	DON	NO3	DOC	T	ox	cond	pH
AOA amoA copy nrs		0.723529						-0.806593	0.569231	0.727473
AOB amoA copy nrs								-0.661538		0.683516
NH4				0.741259
DON						0.72028
NO3
DOC
T								-0.723077	0.903297	0.679121
ox									-0.740659	-0.775824
cond										0.652747
pH
RNA
	AOA amoA copy nrs	AOB amoA copy nrs	NH4	DON	NO3	DOC	T	ox	cond	pH
AOA amoA copy nrs		0.775					0.7	-0.60989	0.653846	0.78022
AOB amoA copy nrs							0.796429	-0.703297	0.796703	0.71978
NH4				0.741259
DON						0.72028
NO3
DOC
T								-0.736264	0.967033	0.725275
ox									-0.774725	-0.807692
cond										0.697802
pH
Above the sediment
DNA
	AOA amoA copy nrs	AOB amoA copy nrs	NH4	DON	NO3	DOC	T	ox	cond	pH
AOA amoA copy nrs		0.544118
AOB amoA copy nrs
NH4				0.895604	0.692308
DON					0.699301	0.576923
NO3
DOC
T									0.846154
ox
cond
pH
RNA
	AOA amoA copy nrs	AOB amoA copy nrs	NH4	DON	NO3	DOC	T	ox	cond	pH
AOA amoA copy nrs		0.565934					0.571429		0.791209
AOB amoA copy nrs						-0.56044
NH4				0.895604	0.664835
DON					0.763736	0.576923
NO3								-0.618182
DOC
T									0.857143
ox									-0.587912	-0.626374
cond
pH
